# Supplementary material for: Comprehensive In Vitro Safety Assessment of Acorus calamus Rhizome Oil Using OECD-Compliant New Approach Methods: Classification as a GHS Category 1B Sensitiser and Category 2 Irritant
Source: Toxics. 2025 Nov 21;13(12):1006. doi: 10.3390/toxics13121006 (PMC12737251; doi:10.3390/toxics13121006)
Supplement: Supplementary file 1 [file toxics-13-01006-s001.zip]

Archive with 1 entries (1 files):
- toxics-3961180-supplementary.pdf
